# Supplementary material for: Metabolite Ratios as Quality Indicators for Pre-Analytical Variation in Serum and EDTA Plasma
Source: Metabolites. 2021 Sep 18;11(9):638. doi: 10.3390/metabo11090638 (PMC8465943; doi:10.3390/metabo11090638)
Supplement: Supplementary file 1 [file metabolites-11-00638-s001.zip]

Archive with 3 entries (3 files):
- Supplemental Data 1 - Serum.xlsx
- Supplemental Data 2 - EDTA-Plasma.xlsx
- Supplemental Material.pdf
